# Supplementary material for: Reconstitution reveals Ykt6 as the autophagosomal SNARE in autophagosome–vacuole fusion
Source: J Cell Biol. 2018 Oct 1;217(10):3656–69. doi: 10.1083/jcb.201804028 (PMC6168255; doi:10.1083/jcb.201804028)
Supplement: Tables S1-S3 (ZIP) [file JCB_201804028_TablesS1-S3.zip]

Archive with 3 entries (3 files):
- JCB_201804028_TableS1.xlsx
- JCB_201804028_TableS2.xlsx
- JCB_201804028_TableS3.xlsx
