# Supplementary material for: Reconstitution reveals Ykt6 as the autophagosomal SNARE in autophagosome–vacuole fusion
Source: J Cell Biol. 2018 Oct 1;217(10):3656–69. doi: 10.1083/jcb.201804028 (PMC6168255; doi:10.1083/jcb.201804028)
Supplement: Tables S1-S3 (ZIP) [file JCB_201804028_TablesS1-S3.zip › JCB_201804028_TableS1.xlsx]

## Sheet: Sheet1
Table S1. Yeast strains used in this study
Name	Genotype	Source
BY4741	his3Δ1 leu2Δ0 met15Δ0 ura3Δ0; Mat a	Euroscarf*
BY4743	his3Δ1/his3Δ1 leu2Δ0/leu2Δ0 met15Δ0/MET15 ura3Δ0/ura3Δ0 lys2∆0/LYS2; diploid	Euroscarf
yCK285	vps34::KAN; Mat a	Euroscarf*
yCK414	atg9::KAN; Mat a	Euroscarf*
yCK420	atg14::KAN; Mat a	Euroscarf*
yCK423	atg18::KAN; Mat alpha	Euroscarf*
yCK660	atg1::KAN; Mat a	Euroscarf*
yCK767	atg8::KAN; Mat a	Euroscarf*
yCK801	pho8::pho8∆60:HIS; Mat a	this study
yCK814	ypt7::NAT; Mat alpha	Euroscarf*
yLB104	pep4::NAT PGK1-TagBFP:URA SNA3-4xmCherry:URA; Mat a	this study
yLB150	atg15::KAN pep4::NAT PGK1-TagBFP:URA SNA3-4xmCherry:URA; Mat a	this study
yLB169	pep4::NAT ypt7::NAT GFP-ATG8; Mat alpha	this study
yLB180	vam3::KAN GFP-ATG8; Mat a	this study
yLB185	pep4::NAT vam7::KAN GFP-ATG8; Mat a	this study
yLB189	pep4::NAT vam3::KAN GFP-ATG8; Mat a	this study
yLB206	atg1::KAN ypt7::NAT GFP-ATG8; Mat a	this study
yLB208	ypt7::NAT GFP-ATG8; Mat a	this study
yLB214	atg15::KAN pep4::NAT ykt6ts:KAN PGK1-TagBFP:URA SNA3-4xmCherry:URA; Mat alpha	this study
yLB224	pep4::NAT vam3::HYG ykt6ts:KAN GFP-ATG8; Mat a	this study
yLB225	pep4::NAT vam3::HYG vti1-11ts:KAN GFP-ATG8; Mat a	this study
yLB226	atg15::KAN vti1-11ts:KAN PGK1-TagBFP:URA SNA3-4xmCherry:URA; Mat a	this study
yLB233	vps11::KAN; Mat a	Euroscarf*
yLB235	atg15::KAN pep4::NAT vps11::KAN PGK1-TagBFP:URA SNA3-4xmCherry:URA; Mat a	this study
yLB237	pep4::NAT vps11::KAN ypt7::NAT GFP-ATG8; Mat a	this study
yLB239	vps11::KAN vam3::KAN GFP-ATG8; Mat a	this study
yLB250	sec22-1ts:KAN vam3::KAN pep4::NAT GFP-ATG8; Mat a	this study
yLB252	atg15::KAN sec22-1ts:KAN PGK1-TagBFP:URA SNA3-4xmCherry:URA; Mat alpha	this study
yML3	nyv1::KAN; Mat a	Euroscarf*
yMS156	vam7::KAN; Mat a	Euroscarf*
yMS160	atg15::KAN vam3::KAN PGK1-BFP:URA SNA3-4xmCherry:URA; Mat alpha	this study
yRT88	vam3::KAN; Mat a	Euroscarf*
yRT121	atg11::KAN atg13::NAT atg17::HIS atg19::KAN; Mat alpha	this study
yRT186	pho8::pho8∆60:HIS ykt6ts:KAN; Mat a	this study
yRT188	pho8::pho8∆60:HIS nyv1::KAN; Mat a	this study
yRT204	pho8::pho8∆60:HIS sec22-1ts:KAN; Mat a	this study
yTB632	atg1::KAN atg8::KAN atg9::KAN atg14::KAN atg17::HIS GFP-ATG11; Mat a	(Torggler et al., 2016)
	sec17-1ts:KAN; Mat a	(Li et al., 2011)
	sec22-1ts:KAN; Mat a	(Li et al., 2011)
	vti1-11ts:KAN; Mat a	(Li et al., 2011)
	ykt6ts:KAN; Mat a	(Li et al., 2011)
All strains are derived from the S. cerevisiae S288C genetic background.
*The haploid strain was obtained by dissection from the heterozygous diploid strain purchased from Euroscarf
