# Supplementary material for: Reconstitution reveals Ykt6 as the autophagosomal SNARE in autophagosome–vacuole fusion
Source: J Cell Biol. 2018 Oct 1;217(10):3656–69. doi: 10.1083/jcb.201804028 (PMC6168255; doi:10.1083/jcb.201804028)
Supplement: Tables S1-S3 (ZIP) [file JCB_201804028_TablesS1-S3.zip › JCB_201804028_TableS2.xlsx]

## Sheet: Sheet1
Table S2. Plasmids used in this study.
Name	Characteristics	Promoter	Source
pRS315	CEN LEU2	--	(Sikorski and Hieter, 1989)
pRS316	CEN URA3	--	(Sikorski and Hieter, 1989)
pCK48	GFP-ATG8, pRS315	ATG8	(Kraft et al., 2008)
pLB42	TagBFP-HA-2xFYVE, pRS316	GAL	this study
pLB49	vam3ts, pRS315	VAM3	this study
pLB52	vps11-1ts, pRS315	VPS11	this study
References
Sikorski, R.S., and P. Hieter. 1989. A system of shuttle vectors and yeast host strains designed for efficient manipulation of DNA in Saccharomyces cerevisiae. Genetics. 122:19–27.
Kraft, C., A. Deplazes, M. Sohrmann, and M. Peter. 2008. Mature ribosomes are selectively degraded upon starvation by an autophagy pathway requiring the Ubp3p/Bre5p ubiquitin protease. Nat. Cell Biol. 10:602–610. https://doi.org/10.1038/ncb1723
