# Supplementary material for: Reconstitution reveals Ykt6 as the autophagosomal SNARE in autophagosome–vacuole fusion
Source: J Cell Biol. 2018 Oct 1;217(10):3656–69. doi: 10.1083/jcb.201804028 (PMC6168255; doi:10.1083/jcb.201804028)
Supplement: Tables S1-S3 (ZIP) [file JCB_201804028_TablesS1-S3.zip › JCB_201804028_TableS3.xlsx]

## Sheet: Sheet1
Table S3. P values from this study
	Condition 1			Condition 2			P value	n
	Vacuoles	Autophagosomes	Cytosol	Vacuoles	Autophagosomes	Cytosol
Fig3A
	atg15∆ (crude)	ypt7∆	wt	wt (crude)	ypt7∆	wt	0.0017	3
	atg15∆ (crude)	ypt7∆	wt	atg15∆ (pure)	ypt7∆	wt	0.5184	3
Fig3C
	atg15∆	ypt7∆	wt	atg15∆	ypt7∆	wt (-ATP)	<0.0001	3
	atg15∆	ypt7∆	wt	atg15∆	ypt7∆	wt (boil)	<0.0001	3
	atg15∆	ypt7∆	wt	atg15∆	ypt7∆	-	<0.0001	4
	atg15∆	ypt7∆	wt	atg15∆	ypt7∆	wt + RNase	0.4659	3
Fig3F
	atg15∆	ypt7∆	wt (S20)	atg15∆	ypt7∆	wt (S100)	0.3187	3
Fig3G
	atg15∆	ypt7∆	wt (4h rapa)	atg15∆	ypt7∆	wt (rich)	0.9897	3
Fig4A
	atg15∆	ypt7∆	wt	atg15∆	ypt7∆	18∆	0.9843	3
	atg15∆	ypt7∆	wt	atg15∆	ypt7∆	11∆ 13∆ 17∆ 19∆	0.0002	3
	atg15∆	ypt7∆	wt	atg15∆	ypt7∆	1∆ 8∆ 9∆ 14∆ 17∆	0.983	3
	atg15∆	ypt7∆	wt	atg15∆	ypt7∆	1∆	0.5206	3
	atg15∆	ypt7∆	wt	atg15∆	ypt7∆	8∆	0.5528	3
	atg15∆	ypt7∆	wt	atg15∆	ypt7∆	9∆	0.0041	3
	atg15∆	ypt7∆	wt	atg15∆	ypt7∆	14∆	0.7754	3
Fig4B
	atg15∆	ypt7∆	wt	atg15∆	ypt7∆	14∆	0.0041	3
	atg15∆	ypt7∆	wt	atg15∆	ypt7∆	vps34∆	0.0286	3
	atg15∆	ypt7∆	wt	atg15∆	ypt7∆	wt + FYVE	0.0048	3
Fig4C
	atg15∆	ypt7∆	wt	atg15∆	ypt7∆	wt (-ATP)	<0.0001	3
	atg15∆	ypt7∆	wt	atg15∆	ypt7∆	wt (+GDP)	0.0016	3
Fig4D
	atg15∆	ypt7∆	wt	atg15∆	ypt7∆	ypt7∆	0.0124	3
	atg15∆	ypt7∆	wt	atg15∆	ypt7∆	14∆	0.0041	3
	atg15∆	ypt7∆	wt	atg15∆	ypt7∆	wt + FYVE	0.0048	3
	atg15∆	ypt7∆	wt	atg15∆	ypt7∆	-	<0.0001	4
	atg15∆	vam3∆	wt	atg15∆	vam3∆	ypt7∆	0.597	3
	atg15∆	vam3∆	wt	atg15∆	vam3∆	14∆	0.7299	4
	atg15∆	vam3∆	wt	atg15∆	vam3∆	wt + FYVE	0.9726	4
	atg15∆	vam3∆	wt	atg15∆	vam3∆	-	<0.0001	5
Fig4G
	atg15∆	vam3∆	wt	atg15∆	vam3∆	vps11∆	0.1282	3
	atg15∆	vam3∆	wt	atg15∆	vam3∆ vps11ts	wt	0.6767	3
	atg15∆	vam3∆	wt	atg15∆	vam3∆ vps11ts	vps11∆	0.1299	3
	atg15∆	vam3∆	wt	atg15∆ vps11ts	vam3∆	wt	<0.0001	3
	atg15∆	vam3∆	wt	atg15∆ vps11ts	vam3∆	vps11∆	0.0009	3
	atg15∆	vam3∆	wt	atg15∆ vps11ts	vam3∆ vps11ts	wt	0.0002	3
	atg15∆	vam3∆	wt	atg15∆ vps11ts	vam3∆ vps11ts	vps11∆	0.0014	3
Fig5A
	atg15∆	ypt7∆	wt	atg15∆	ypt7∆	sec17ts	0.0186	3
	atg15∆	ypt7∆	wt	atg15∆	ypt7∆	wt (+NEM)	0.0022	3
Fig5B
	atg15∆	ypt7∆	wt	atg15∆	ypt7∆	ypt7∆	0.0124	3
	atg15∆	vam3∆	wt	atg15∆	vam3∆	vam3∆	0.4235	3
	atg15∆	vam7∆	wt	atg15∆	vam7∆	vam7∆	0.8759	3
Fig5C
	atg15∆	ypt7∆	wt	atg15∆	ypt7∆	vam3∆	0.1211	3
	atg15∆	ypt7∆	wt	atg15∆	vam3∆	wt	0.4696	3
	atg15∆	ypt7∆	wt	atg15∆	vam3∆	vam3∆	0.77	3
	atg15∆	ypt7∆	wt	atg15∆ vam3ts	ypt7∆	wt	0.0008	3
	atg15∆	ypt7∆	wt	atg15∆ vam3ts	ypt7∆	vam3∆	0.0014	3
	atg15∆	ypt7∆	wt	atg15∆ vam3ts	vam3∆	wt	0.0003	3
	atg15∆	ypt7∆	wt	atg15∆ vam3ts	vam3∆	vam3∆	0.0002	3
Fig5D
	atg15∆	vam3∆	wt	atg15∆	vam3∆	vti1ts	0.1028	3
	atg15∆	vam3∆	wt	atg15∆	vam3∆ vti1ts	wt	0.3159	3
	atg15∆	vam3∆	wt	atg15∆	vam3∆ vti1ts	vti1ts	0.1172	3
	atg15∆	vam3∆	wt	atg15∆ vti1ts	vam3∆	wt	0.001	3
	atg15∆	vam3∆	wt	atg15∆ vti1ts	vam3∆	vti1ts	0.0005	3
	atg15∆	vam3∆	wt	atg15∆ vti1ts	vam3∆ vti1ts	wt	<0.0001	3
	atg15∆	vam3∆	wt	atg15∆ vti1ts	vam3∆ vti1ts	vti1ts	0.0059	3
Fig6D
	atg15∆	vam3∆	wt	atg15∆	vam3∆	-	<0.0001	5
	atg15∆	vam3∆	wt	atg15∆	vam3∆	sec22ts	0.4015	3
	atg15∆	vam3∆	wt	atg15∆	vam3∆ sec22ts	wt	0.4615	3
	atg15∆	vam3∆	wt	atg15∆	vam3∆ sec22ts	sec22ts	0.055	3
	atg15∆	vam3∆	wt	atg15∆ sec22ts	vam3∆	wt	0.1402	3
	atg15∆	vam3∆	wt	atg15∆ sec22ts	vam3∆	sec22ts	0.9941	3
	atg15∆	vam3∆	wt	atg15∆ sec22ts	vam3∆ sec22ts	wt	0.3278	3
	atg15∆	vam3∆	wt	atg15∆ sec22ts	vam3∆ sec22ts	sec22ts	0.2643	3
Fig6E
	atg15∆	vam3∆	wt	atg15∆	vam3∆	ykt6ts	1	3
	atg15∆	vam3∆	wt	atg15∆	vam3∆ ykt6ts	wt	0.0068	3
	atg15∆	vam3∆	wt	atg15∆	vam3∆ ykt6ts	ykt6ts	0.0012	3
	atg15∆	vam3∆	wt	atg15∆ ykt6ts	vam3∆	wt	0.1331	3
	atg15∆	vam3∆	wt	atg15∆ ykt6ts	vam3∆	ykt6ts	0.7083	3
	atg15∆	vam3∆	wt	atg15∆ ykt6ts	vam3∆ ykt6ts	wt	0.0145	3
	atg15∆	vam3∆	wt	atg15∆ ykt6ts	vam3∆ ykt6ts	ykt6ts	0.0023	3
FigS1B
	atg15∆	ypt7∆	wt	atg15∆	ypt7∆	vps11∆	0.0612	3
	atg15∆	ypt7∆	wt	atg15∆	ypt7∆ vps11ts	wt	0.4332	3
	atg15∆	ypt7∆	wt	atg15∆	ypt7∆ vps11ts	vps11∆	0.095	3
	atg15∆	ypt7∆	wt	atg15∆ vps11ts	ypt7∆	wt	0.0025	3
	atg15∆	ypt7∆	wt	atg15∆ vps11ts	ypt7∆	vps11∆	0.0005	3
	atg15∆	ypt7∆	wt	atg15∆ vps11ts	ypt7∆ vps11ts	wt	0.001	3
	atg15∆	ypt7∆	wt	atg15∆ vps11ts	ypt7∆ vps11ts	vps11∆	0.0015	3
FigS1C
	wt 24˚C			atg1∆ 24˚C			0.007	3
	wt 37˚C 4h			atg1∆ 37˚C 4h			0.021	3
	wt 37˚C 6h			atg1∆ 37˚C 6h			0.002	3
	wt 24˚C			ykt6ts 24˚C			0.068	3
	wt 37˚C 4h			ykt6ts 37˚C 4h			0.049	3
	wt 37˚C 6h			ykt6ts 37˚C 6h			0.004	3
